# Supplementary material for: Functional and Genetic Analyses Unveil the Implication of CDC27 in Hemifacial Microsomia
Source: Int J Mol Sci. 2024 Apr 26;25(9):4707. doi: 10.3390/ijms25094707 (PMC11083823; doi:10.3390/ijms25094707)
Supplement: Supplementary file 1 [file ijms-25-04707-s001.zip]

Archive with 10 entries (10 files):
- figure S1.tif
- figure S2.tif
- figure S3.tif
- figure S4.tif
- figure S5.tif
- figure S6.tif
- Table S1-The gRNAs and related primer sequences.pdf
- Table S2-Probe primers of in situ hybridization.pdf
- Table S3-Primers of qRT-PCR.pdf
- Table S4-significantly differentially expressed genes.xlsx
