# Supplementary material for: Functional and Genetic Analyses Unveil the Implication of CDC27 in Hemifacial Microsomia
Source: Int J Mol Sci. 2024 Apr 26;25(9):4707. doi: 10.3390/ijms25094707 (PMC11083823; doi:10.3390/ijms25094707)
Supplement: Supplementary file 1 [file ijms-25-04707-s001.zip › Table S4-significantly differentially expressed genes.xlsx]

## Sheet: Group_control-VS-treatment_DE_s
geneID	length	sibling-1.rawreads	sibling-1.FPKM	sibling-2.rawreads	sibling-2.FPKM	sibling-3.rawreads	sibling-3.FPKM	cdc27-1.rawreads	cdc27-1.FPKM	cdc27-2.rawreads	cdc27-2.FPKM	cdc27-3.rawreads	cdc27-3.FPKM	baseMean	log2FoldChange	lfcSE	stat	pvalue	padj	Regulation	Chr	Start	End	Strand	GeneSymbol
ENSDARG00000038025	2064	33	1.39	36	1.17	21	0.83	291	9.5	387	13.28	330	10.2	174.192	3.332	0.210831	15.8041	2.91455e-56	5.89992e-52	Ups	3	24986145	24994617	+	cbx7a
ENSDARG00000015355	4005	36	0.78	31	0.52	38	0.78	222	3.74	295	5.22	305	4.86	147.14	2.8013	0.204077	13.7267	7.02883e-43	7.11423e-39	Ups	14	30739476	30747686	-	fosl1a
ENSDARG00000002217	3160	996	27.38	1246	26.53	1069	27.68	516	11.01	351	7.86	434	8.76	783.062	-1.50154	0.112504	-13.3466	1.24056e-40	8.37088e-37	Down	14	48932235	48939560	-	scocb
ENSDARG00000099351	1773	147	7.2	164	6.22	122	5.63	544	20.68	529	21.12	516	18.56	325.821	1.72118	0.130133	13.2264	6.18063e-40	3.12786e-36	Ups	20	6808774	6812688	-	igfbp1a
ENSDARG00000104773	1405	144	8.9	249	11.92	185	10.77	588	28.21	554	27.92	759	34.45	395.935	1.56507	0.124238	12.5973	2.18385e-36	8.84155e-33	Ups	3	7654655	7656059	-	junbb
ENSDARG00000026611	2264	109	4.18	101	3	109	3.94	360	10.72	516	16.14	481	13.55	269.001	1.92098	0.156013	12.313	7.71457e-35	2.60277e-31	Ups	12	34258139	34277465	+	socs3b
ENSDARG00000025428	1935	32	1.44	40	1.39	47	1.99	202	7.04	278	10.17	424	13.97	160.436	2.74714	0.223851	12.2721	1.2784e-34	3.69694e-31	Ups	3	57423137	57425961	-	socs3a
ENSDARG00000087303	1260	383	26.4	429	22.91	365	23.7	1158	61.95	932	52.37	1063	53.8	701.773	1.26371	0.105656	11.9606	5.71345e-33	1.44572e-29	Ups	24	35564668	35565927	+	cebpd
ENSDARG00000104899	1418	5	0.31	6	0.28	3	0.17	113	5.37	179	8.94	209	9.4	80.2849	4.9956	0.4363	11.4499	2.35355e-30	4.76428e-27	Ups	8	7828414	7848287	+	CR931813.2
ENSDARG00000043719	5152	287	4.84	365	4.77	347	5.51	926	12.12	1074	14.76	837	10.36	622.471	1.35745	0.121496	11.1728	5.54295e-29	1.02005e-25	Ups	1	56036644	56080165	-	c3a.6
ENSDARG00000035438	5983	168	2.44	284	3.19	166	2.27	545	6.14	629	7.44	868	9.25	423.41	1.57153	0.141547	11.1025	1.21932e-28	2.05689e-25	Ups	5	32221755	32233862	+	myhc4
ENSDARG00000099035	4487	248	4.8	164	2.46	194	3.54	45	0.68	27	0.43	38	0.54	125.865	-2.64914	0.242371	-10.9301	8.27669e-28	1.28881e-24	Down	10	21783213	21820002	+	pcdh1g33
ENSDARG00000101669	6018	305	4.4	463	5.18	341	4.64	1017	11.39	1024	12.05	878	9.3	652.628	1.2571	0.115572	10.8771	1.48157e-27	2.14225e-24	Ups	1	53391345	53407463	-	elmod2
ENSDARG00000040623	3632	229	5.48	295	5.46	271	6.11	637	11.82	751	14.64	669	11.75	462.338	1.21877	0.113252	10.7616	5.22585e-27	6.97804e-24	Ups	17	41302660	41318547	+	fosl2
ENSDARG00000007344	1190	20	1.46	20	1.13	7	0.48	137	7.76	152	9.04	137	7.34	75.2579	3.02748	0.286304	10.5743	3.91893e-26	4.64123e-23	Ups	3	21240594	21242460	-	tcap
ENSDARG00000061120	4637	1824	34.16	2616	37.95	2265	39.97	4910	71.38	5368	81.96	4650	63.95	3517.92	1.01114	0.0956655	10.5695	4.12697e-26	4.64123e-23	Ups	10	24371921	24391716	-	slc43a2b
ENSDARG00000036237	3019	1178	33.89	1250	27.85	1135	30.76	2896	64.66	2970	69.65	2511	53.04	1948.33	1.07732	0.10392	10.3669	3.50758e-25	3.55019e-22	Ups	18	62932	73844	+	slc27a2a
ENSDARG00000099371	6673	476	6.2	556	5.61	517	6.34	250	2.53	284	3.01	298	2.85	401.843	-1.05819	0.107086	-9.88171	4.99727e-23	4.81713e-20	Down	3	6639796	6669640	+	cygb1
ENSDARG00000007823	2701	77	2.48	120	2.99	93	2.82	304	7.59	276	7.23	310	7.32	189.819	1.46782	0.149988	9.78624	1.29002e-22	1.18699e-19	Ups	20	37794633	37800737	+	atf3
ENSDARG00000098666	4030	38	0.82	40	0.67	43	0.87	157	2.63	162	2.85	196	3.1	101.751	1.92457	0.204091	9.42998	4.10177e-21	3.61009e-18	Ups	11	45092866	45107913	+	si:dkey-93h22.8
ENSDARG00000062788	2509	232	8.03	271	7.27	205	6.69	486	13.06	706	19.92	659	16.75	413.731	1.22753	0.131821	9.31211	1.25313e-20	1.05696e-17	Ups	14	11427052	11430610	-	irg1l
ENSDARG00000012694	5069	5467	93.67	6849	90.9	5463	88.19	12285	163.37	15575	217.54	12186	153.31	9417.04	1.0241	0.110104	9.30123	1.38824e-20	1.12408e-17	Ups	1	56130222	56176976	-	c3a.1
ENSDARG00000031222	3677	1022	24.14	1214	22.21	1042	23.19	497	9.11	489	9.42	795	13.79	849.704	-1.05371	0.11338	-9.29363	1.49116e-20	1.16098e-17	Down	8	3085120	3101392	+	lhx2b
ENSDARG00000098315	2614	126	4.19	224	5.76	156	4.88	372	9.59	452	12.24	552	13.47	301.423	1.29245	0.140177	9.22013	2.96748e-20	2.22484e-17	Ups	18	5588068	5598958	-	cyp1a
ENSDARG00000074378	1557	69	3.85	99	4.28	80	4.2	222	9.61	243	11.05	333	13.64	167.144	1.52414	0.165442	9.21253	3.18536e-20	2.27131e-17	Ups	1	51732979	51734535	-	junba
ENSDARG00000041394	2118	122	5	174	5.53	135	5.22	404	12.86	478	15.98	360	10.84	271.043	1.38467	0.150341	9.21024	3.25387e-20	2.27131e-17	Ups	1	55745878	55750208	-	dnajb1b
ENSDARG00000098011	935	322	29.91	486	34.97	409	35.79	219	15.79	174	13.18	219	14.94	307.136	-1.14204	0.126605	-9.02054	1.87171e-19	1.22222e-16	Down	15	30922926	30924032	+	BX000438.2
ENSDARG00000091669	1786	146	7.1	180	6.78	120	5.5	439	16.57	305	12.09	544	19.42	277.963	1.36507	0.160837	8.48728	2.11523e-17	1.18941e-14	Ups	21	25688388	25695124	+	bicdl2l
ENSDARG00000041864	3218	84	2.27	155	3.24	110	2.8	325	6.81	266	5.85	343	6.8	206.193	1.27448	0.153851	8.28384	1.19263e-16	6.19034e-14	Ups	17	45305645	45346635	+	capn3a
ENSDARG00000019274	1312	164	10.86	236	12.1	129	8.05	550	28.26	405	21.86	460	22.36	314.145	1.27822	0.15489	8.25245	1.55183e-16	7.85345e-14	Ups	12	1398404	1400009	+	rasd1
ENSDARG00000090873	530	13	2.13	12	1.52	8	1.24	110	13.99	96	12.82	68	8.18	49.3433	2.90837	0.353732	8.22194	2.00235e-16	9.88622e-14	Ups	2	40199002	40199780	-	ccl34a.4
ENSDARG00000096603	3148	41	1.13	47	1	29	0.75	196	4.2	157	3.53	134	2.71	97.5495	1.91261	0.234076	8.17089	3.0612e-16	1.37707e-13	Ups	25	36292057	36310015	+	bmb
ENSDARG00000020866	1111	2362	184.65	2763	167.31	2357	173.6	1136	68.93	731	46.58	1085	62.28	1772.51	-1.50376	0.185594	-8.10244	5.38675e-16	2.32008e-13	Down	16	23947196	23948538	+	apoa4b.2
ENSDARG00000095767	2720	44	1.4	67	1.66	60	1.81	226	5.6	169	4.4	179	4.2	120.166	1.60073	0.198869	8.04914	8.3376e-16	3.44445e-13	Ups	20	53802521	53810638	+	dio3b
ENSDARG00000077169	3128	201	5.58	180	3.87	184	4.81	423	9.12	425	9.62	454	9.26	304.244	1.03616	0.129348	8.0106	1.14146e-15	4.53071e-13	Ups	14	11450498	11456724	-	si:ch211-153b23.4
ENSDARG00000096310	3687	88	2.07	115	2.1	97	2.15	328	6	331	6.36	232	4.01	193.608	1.42925	0.178804	7.99337	1.31296e-15	5.11122e-13	Ups	21	5803245	5831413	-	wu:fj64h06
ENSDARG00000010434	1955	217	9.64	222	7.64	223	9.33	590	20.34	625	22.63	445	14.52	379.616	1.1736	0.150622	7.79171	6.61069e-15	2.30725e-12	Ups	20	39260475	39273987	-	clu
ENSDARG00000097620	5698	133	2.03	210	2.48	148	2.13	370	4.38	394	4.9	348	3.89	260.044	1.03757	0.139202	7.45372	9.07449e-14	2.74171e-11	Ups	15	618081	637162	+	si:ch211-210b2.1
ENSDARG00000055252	1474	50	2.95	62	2.83	55	3.05	175	8	192	9.22	149	6.45	110.719	1.4789	0.200537	7.37473	1.64684e-13	4.83144e-11	Ups	17	33433566	33441020	+	snap23.2
ENSDARG00000031683	1699	104	5.32	200	7.92	178	8.57	547	21.7	532	22.17	854	32.06	382.7	1.84779	0.251235	7.35481	1.91196e-13	5.52912e-11	Ups	20	46552311	46554440	-	fosab
ENSDARG00000099195	1178	103	7.59	158	9.02	133	9.24	273	15.62	278	16.71	348	18.84	208.648	1.0342	0.140751	7.34772	2.01618e-13	5.7484e-11	Ups	3	33761549	33762726	+	ier2a
ENSDARG00000055278	2433	778	27.77	1140	31.52	932	31.35	2728	75.58	3265	95.01	2350	61.6	1814.04	1.41351	0.192709	7.33494	2.21824e-13	6.1512e-11	Ups	21	27416284	27431397	+	cfb
ENSDARG00000101865	4467	253	4.92	313	4.71	265	4.85	124	1.87	164	2.6	172	2.46	217.124	-1.01325	0.138641	-7.30841	2.70316e-13	7.39461e-11	Down	10	21801030	21820133	+	pcdh1g30
ENSDARG00000055723	2302	25	0.94	50	1.46	39	1.39	339	9.93	628	19.32	283	7.84	218.453	3.33937	0.457554	7.2983	2.91436e-13	7.76254e-11	Ups	8	4798158	4800911	+	hsp70l
ENSDARG00000037804	1487	102	5.96	126	5.7	108	5.94	359	16.27	341	16.24	231	9.91	206.595	1.32943	0.183059	7.26232	3.80501e-13	9.85509e-11	Ups	23	5756442	5759242	-	phlda3
ENSDARG00000043279	994	92	8.04	159	10.76	109	8.97	351	23.8	270	19.23	281	18.03	204.187	1.18752	0.16434	7.22595	4.97617e-13	1.24361e-10	Ups	22	2874838	2886937	-	aqp12
ENSDARG00000056464	1469	100	5.91	137	6.27	105	5.85	258	11.84	260	12.53	270	11.72	183.157	1.05205	0.145697	7.22082	5.16755e-13	1.27079e-10	Ups	2	24304854	24308682	+	fitm1l
ENSDARG00000078918	955	109	9.91	120	8.45	115	9.85	281	19.83	241	17.87	280	18.7	186.234	1.06071	0.148317	7.15161	8.57662e-13	2.06686e-10	Ups	13	17672527	17685345	+	comtd1
ENSDARG00000039579	900	55	5.31	51	3.81	47	4.27	157	11.76	136	10.7	169	11.98	99.3517	1.42859	0.20027	7.13332	9.7975e-13	2.31084e-10	Ups	13	13681681	13684334	+	cfd
ENSDARG00000092379	893	12	1.17	17	1.28	15	1.37	59	4.45	94	7.45	88	6.28	45.3514	2.29644	0.321943	7.13304	9.81734e-13	2.31084e-10	Ups	8	2478862	2481965	+	si:dkeyp-51b9.3
ENSDARG00000104919	3256	96	2.56	100	2.07	110	2.76	207	4.29	325	7.07	282	5.52	181.553	1.24704	0.175169	7.1191	1.08635e-12	2.52771e-10	Ups	14	11430796	11438060	+	si:ch211-153b23.3
ENSDARG00000058053	2654	129	4.22	156	3.95	104	3.21	261	6.63	305	8.14	322	7.74	206.867	1.03373	0.145916	7.08445	1.39595e-12	3.17508e-10	Ups	8	13960655	13972626	-	serping1
ENSDARG00000011701	1424	68	4.15	96	4.54	88	5.06	31	1.47	14	0.7	26	1.16	55.008	-1.98228	0.280124	-7.07642	1.47924e-12	3.32714e-10	Down	5	24305877	24309667	+	ctsll
ENSDARG00000088967	10388	173	1.45	155	1	136	1.07	334	2.17	449	3.06	350	2.15	260.594	1.12507	0.160144	7.02537	2.13493e-12	4.74917e-10	Ups	3	22432069	22551356	+	wnk4b
ENSDARG00000021924	2358	99	3.65	117	3.34	67	2.33	736	21.04	844	25.34	446	12.06	372.156	2.70869	0.386919	7.00065	2.54771e-12	5.42877e-10	Ups	3	26123736	26127091	+	hsp70.3
ENSDARG00000042816	3134	100	2.77	172	3.69	115	3	281	6.04	306	6.91	289	5.88	204.346	1.03683	0.149803	6.92129	4.47557e-12	8.88226e-10	Ups	8	24281512	24295947	+	mmp9
ENSDARG00000103199	975	184	16.39	195	13.45	119	9.99	382	26.41	343	24.91	396	25.9	263.025	1.01103	0.148503	6.80811	9.88909e-12	1.88854e-09	Ups	16	23339062	23346095	-	si:dkey-247k7.2
ENSDARG00000042900	5822	90	1.34	137	1.58	97	1.36	298	3.45	233	2.83	240	2.63	177.611	1.10814	0.165797	6.68371	2.32972e-11	4.06556e-09	Ups	22	14836040	14854420	+	gtpbp1l
ENSDARG00000103013	6965	175	2.18	151	1.46	190	2.23	78	0.75	81	0.82	87	0.8	130.182	-1.24364	0.187337	-6.63853	3.1682e-11	5.3894e-09	Down	10	21730585	21820133	+	pcdh1g22
ENSDARG00000102950	4443	247	4.83	257	3.89	175	3.22	97	1.47	104	1.66	148	2.12	173.434	-1.13116	0.17346	-6.52118	6.97587e-11	1.11191e-08	Down	21	2302156	2310355	-	si:ch211-241b2.1
ENSDARG00000093052	3002	22	0.64	22	0.49	11	0.3	67	1.5	94	2.22	81	1.72	47.6544	1.98081	0.306992	6.45229	1.1017e-10	1.73605e-08	Ups	21	20795472	20840723	-	c6
ENSDARG00000109626	3419	22	0.56	25	0.49	21	0.5	59	1.16	96	1.99	133	2.48	56.4177	1.90768	0.295688	6.45166	1.10631e-10	1.73605e-08	Ups	12	46283843	46315898	-	si:ch211-226h7.3
ENSDARG00000056795	1789	38	1.84	43	1.62	44	2.01	98	3.69	123	4.87	167	5.95	82.1616	1.46288	0.227011	6.44408	1.16304e-10	1.7972e-08	Ups	7	26265584	26270014	-	serpine1
ENSDARG00000056210	2020	23	0.99	30	1	21	0.85	62	2.07	129	4.52	105	3.31	59.2237	1.8448	0.292523	6.30652	2.8537e-10	4.15594e-08	Ups	8	24968098	24970790	-	hspa1b
ENSDARG00000086744	1089	27	2.15	39	2.41	54	4.06	8	0.5	4	0.26	6	0.35	23.8347	-2.89566	0.474536	-6.10208	1.04698e-09	1.35859e-07	Down	22	2183110	2187088	+	znf1152
ENSDARG00000102583	2508	39	1.35	58	1.56	41	1.34	108	2.9	148	4.18	129	3.28	84.3649	1.33125	0.218679	6.08769	1.14554e-09	1.44932e-07	Ups	3	44048907	44060037	-	il4r.1
ENSDARG00000078683	9452	114	1.05	133	0.95	128	1.11	507	3.62	525	3.93	330	2.23	282.203	1.71851	0.283237	6.06739	1.30006e-09	1.59217e-07	Ups	15	3766101	3804420	+	RNF14
ENSDARG00000088484	1952	4	0.18	7	0.24	14	0.59	51	1.76	56	2.03	49	1.6	28.95	2.48764	0.411809	6.04077	1.53378e-09	1.82637e-07	Ups	18	48491007	48500545	-	kcnj1a.6
ENSDARG00000103277	2118	1	0.04	4	0.13	6	0.23	39	1.24	97	3.24	122	3.67	41.6824	4.38268	0.726397	6.03345	1.60498e-09	1.89998e-07	Ups	6	55852274	55864687	-	cyp24a1
ENSDARG00000010276	2556	132	4.49	143	3.76	102	3.27	272	7.17	337	9.33	245	6.11	201.04	1.02907	0.17071	6.02815	1.65852e-09	1.94065e-07	Ups	20	34121818	34127415	-	ptgs2b
ENSDARG00000104502	8701	8	0.08	16	0.12	6	0.06	43	0.33	51	0.41	75	0.55	31.2783	2.33857	0.38864	6.01732	1.77332e-09	2.06307e-07	Ups	4	68856289	68913650	-	si:ch211-266c8.1
ENSDARG00000024746	3062	713	20.22	913	20.06	683	18.25	3929	86.5	2957	68.37	2103	43.8	1833.14	1.82932	0.304328	6.011	1.84383e-09	2.13284e-07	Ups	20	53967350	53981626	-	hsp90aa1.2
ENSDARG00000075027	1168	23	1.71	49	2.82	38	2.66	147	8.48	277	16.79	172	9.39	112.957	2.3116	0.38691	5.97451	2.30782e-09	2.62457e-07	Ups	22	6962924	6968756	-	fgfr1bl
ENSDARG00000069282	3808	57	1.3	68	1.2	60	1.29	230	4.07	199	3.7	116	1.94	119.338	1.42194	0.23868	5.95753	2.56084e-09	2.87995e-07	Ups	15	23745217	23761580	-	bbc3
ENSDARG00000113543	321	12	3.25	13	2.72	10	2.55	48	10.08	60	13.23	62	12.32	32.7397	2.11984	0.356591	5.94473	2.76908e-09	3.07991e-07	Ups	25	450343	492549	-	CU633775.2
ENSDARG00000088906	5034	2	0.03	7	0.09	5	0.08	32	0.43	48	0.68	44	0.56	21.7872	3.00036	0.50576	5.93237	2.98585e-09	3.30288e-07	Ups	1	56502706	56529192	+	CABZ01059403.1
ENSDARG00000059060	3020	16	0.46	21	0.47	34	0.92	62	1.38	100	2.34	108	2.28	54.528	1.75813	0.296862	5.92239	3.17287e-09	3.49068e-07	Ups	1	55080797	55089987	+	lgalsla
ENSDARG00000035559	2737	1031	32.72	1456	35.79	1085	32.44	3657	90.07	3290	85.11	2503	58.32	2118.27	1.27107	0.214952	5.91329	3.35337e-09	3.63006e-07	Ups	5	24086227	24097805	+	tp53
ENSDARG00000076554	1219	58	4.13	57	3.15	32	2.15	445	24.61	384	22.3	215	11.25	192.541	2.69041	0.457055	5.88641	3.9468e-09	4.24974e-07	Ups	22	603382	607812	-	cdkn1a
ENSDARG00000077504	702	32	3.96	52	4.98	48	5.6	10	0.96	9	0.91	11	1	27.5839	-2.28863	0.389673	-5.87321	4.27426e-09	4.55389e-07	Down	8	29718692	29719393	-	si:ch211-103n10.5
ENSDARG00000092042	613	0	0	7	0.77	5	0.67	24	2.64	41	4.74	65	6.76	21.9636	3.28028	0.560152	5.85604	4.74027e-09	5.02394e-07	Ups	8	31438472	31440158	+	AL935153.1
ENSDARG00000105674	914	4	0.38	5	0.37	3	0.27	19	1.4	61	4.73	50	3.49	22.3573	3.27655	0.562567	5.82429	5.73566e-09	5.89375e-07	Ups	4	76671012	76688961	+	ms4a17a.2
ENSDARG00000079544	5566	52	0.81	71	0.86	45	0.66	115	1.39	165	2.1	150	1.72	96.5639	1.20426	0.208592	5.77329	7.77374e-09	7.75191e-07	Ups	3	1015867	1029876	+	si:ch1073-464p5.5
ENSDARG00000016457	1832	84	3.98	80	2.94	63	2.81	239	8.79	211	8.15	143	4.98	134.312	1.2369	0.217391	5.68978	1.27202e-08	1.20329e-06	Ups	12	13282797	13306883	+	irf9
ENSDARG00000098397	6804	3	0.04	2	0.02	0	0	41	0.41	28	0.29	34	0.32	17.0904	4.20868	0.742124	5.67113	1.41862e-08	1.3173e-06	Ups	3	6556960	6597195	-	FP016106.1
ENSDARG00000001971	1066	6	0.49	3	0.19	8	0.61	30	1.9	49	3.25	47	2.81	22.7629	2.71522	0.479055	5.66787	1.44587e-08	1.33647e-06	Ups	16	47454586	47483142	-	cthrc1b
ENSDARG00000007715	2297	23	0.87	41	1.2	40	1.42	115	3.37	124	3.82	81	2.25	68.7812	1.48541	0.263188	5.64392	1.66218e-08	1.47577e-06	Ups	11	11263451	11266882	-	lgsn
ENSDARG00000035018	1621	95	5.09	149	6.18	99	5	261	10.85	452	19.74	572	22.5	258.215	1.74577	0.309913	5.63311	1.76984e-08	1.5589e-06	Ups	5	29794058	29803293	+	thy1
ENSDARG00000092362	2302	25	0.94	52	1.52	42	1.49	191	5.59	372	11.44	181	5.01	138.549	2.52619	0.448464	5.63298	1.77121e-08	1.5589e-06	Ups	3	26119603	26122353	-	hsp70.2
ENSDARG00000024789	2436	35	1.25	74	2.04	50	1.68	124	3.43	135	3.92	139	3.64	89.6116	1.18228	0.210773	5.60925	2.03202e-08	1.76542e-06	Ups	9	32805688	32813177	-	mxc
ENSDARG00000043581	1253	48	3.33	42	2.26	39	2.55	165	8.88	130	7.35	92	4.68	84.4122	1.43399	0.255766	5.60666	2.06272e-08	1.78443e-06	Ups	2	10280645	10284572	+	gadd45aa
ENSDARG00000079645	2814	0	0	6	0.14	1	0.03	23	0.55	40	1.01	40	0.91	17.1616	3.74351	0.672406	5.56733	2.58672e-08	2.18179e-06	Ups	22	7896072	8006342	-	sc:d217
ENSDARG00000013685	1344	4	0.26	14	0.7	7	0.43	40	2.01	45	2.37	52	2.47	25.5891	2.31239	0.418068	5.53113	3.18171e-08	2.63964e-06	Ups	8	6576940	6609288	+	vsig8b
ENSDARG00000052905	2123	56	2.29	51	1.62	54	2.08	178	5.65	187	6.24	99	2.97	102.503	1.37917	0.25025	5.51118	3.56439e-08	2.89968e-06	Ups	3	39540014	39550089	+	zgc:165423
ENSDARG00000031776	1493	284	16.52	632	28.48	429	23.51	1016	45.87	1204	57.1	1328	56.72	784.305	1.26889	0.234217	5.41756	6.04181e-08	4.57152e-06	Ups	3	32099507	32100999	+	fthl27
ENSDARG00000095930	5915	35	0.51	52	0.59	26	0.36	98	1.12	87	1.04	127	1.37	68.0753	1.31046	0.242978	5.39333	6.91628e-08	5.10972e-06	Ups	5	32246872	32257316	+	myha
ENSDARG00000068507	1010	326	28.03	642	42.76	346	28.03	1090	72.75	970	68	1286	81.2	746.996	1.21634	0.225823	5.38625	7.19424e-08	5.29574e-06	Ups	10	44021147	44027391	-	crybb1
ENSDARG00000007709	2676	24	0.78	31	0.78	51	1.56	106	2.67	116	3.07	92	2.19	68.23	1.41221	0.263366	5.36218	8.22242e-08	5.94452e-06	Ups	5	30155834	30176970	-	adamts8a
ENSDARG00000060622	2899	16	0.48	52	1.21	31	0.88	142	3.3	87	2.12	89	1.96	67.0299	1.56786	0.292714	5.35629	8.49493e-08	6.09798e-06	Ups	2	20539402	20555743	+	si:ch73-14h1.2
ENSDARG00000101990	1910	85	3.87	110	3.87	91	3.9	38	1.34	51	1.89	51	1.7	71.798	-1.1877	0.221991	-5.35023	8.78449e-08	6.23945e-06	Down	3	19487707	19495814	-	CU571315.3
ENSDARG00000092233	4595	15	0.28	20	0.29	11	0.2	84	1.23	74	1.14	38	0.53	39.3233	1.96282	0.368491	5.32664	1.00044e-07	6.93227e-06	Ups	22	24730965	24738188	-	vtg1
ENSDARG00000043394	2525	95	3.27	132	3.52	155	5.02	70	1.87	67	1.88	58	1.46	97.5589	-1.12226	0.21187	-5.29692	1.17775e-07	7.92067e-06	Down	20	19276932	19366022	-	si:dkey-71h2.2
ENSDARG00000053563	2516	2	0.07	1	0.03	0	0	23	0.62	39	1.1	32	0.81	15.29	4.81008	0.919107	5.23343	1.66396e-07	1.07272e-05	Ups	4	76755294	76774721	+	ms4a17a.12
ENSDARG00000079403	1399	12	0.74	3	0.14	4	0.23	118	5.69	129	6.53	61	2.78	52.7345	3.83102	0.732205	5.23217	1.67534e-07	1.07663e-05	Ups	5	35526757	35540896	-	si:dkey-204l11.1
ENSDARG00000013855	4358	27	0.54	48	0.74	39	0.73	76	1.18	116	1.88	115	1.68	67.6356	1.2777	0.245532	5.2038	1.95255e-07	1.23132e-05	Ups	18	17583479	17598755	+	slc12a3
ENSDARG00000104924	2565	50	1.69	61	1.6	69	2.2	22	0.58	20	0.55	28	0.7	42.4836	-1.5278	0.294366	-5.19013	2.10151e-07	1.30494e-05	Down	21	33187992	33212425	+	BX072577.1
ENSDARG00000098662	1338	44	2.86	84	4.22	50	3.06	146	7.36	167	8.84	118	5.62	98.7125	1.14653	0.221427	5.17791	2.24379e-07	1.38479e-05	Ups	19	48308750	48312109	-	si:ch73-359m17.9
ENSDARG00000069966	4387	18	0.36	34	0.52	27	0.5	71	1.09	77	1.24	83	1.21	49.7763	1.39905	0.271207	5.1586	2.48799e-07	1.517e-05	Ups	15	590670	604353	-	alox5b.3
ENSDARG00000010312	3590	220	5.32	533	9.99	432	9.85	1031	19.36	1560	30.77	1698	30.16	870.961	1.72019	0.334231	5.14672	2.65084e-07	1.59705e-05	Ups	22	38173960	38199988	+	cp
ENSDARG00000078052	2593	511	17.12	431	11.18	561	17.7	159	4.13	136	3.71	274	6.74	354.913	-1.60401	0.313441	-5.11741	3.09763e-07	1.80046e-05	Down	8	22962690	22965916	-	emilin3a
ENSDARG00000086374	1141	5	0.38	0	0	3	0.22	36	2.13	29	1.8	24	1.34	15.618	3.30426	0.646493	5.11104	3.20387e-07	1.83728e-05	Ups	5	20112032	20113284	+	isg15
ENSDARG00000115868	2060	60	2.53	49	1.6	94	3.73	14	0.46	23	0.79	35	1.08	47.2939	-1.69027	0.331534	-5.09832	3.42672e-07	1.954e-05	Down	23	28023091	28025943	-	sp5l
ENSDARG00000097976	650	35	4.68	38	3.93	23	2.9	6	0.62	3	0.33	11	1.08	19.8714	-2.43472	0.480401	-5.0681	4.01814e-07	2.26571e-05	Down	3	50728859	50749116	-	CR812464.1
ENSDARG00000100513	788	134	14.77	134	11.44	123	12.77	585	50.04	422	37.92	326	26.38	280.801	1.62096	0.32022	5.06202	4.14846e-07	2.31981e-05	Ups	25	34641536	34650374	+	rps27l
ENSDARG00000075905	2992	68	1.97	90	2.02	74	2.02	24	0.54	43	1.02	39	0.83	57.0098	-1.28687	0.255745	-5.03187	4.85723e-07	2.60809e-05	Down	17	15580665	15600552	-	si:ch211-266g18.9
ENSDARG00000089742	2775	83	2.6	100	2.42	106	3.13	43	1.04	48	1.22	60	1.38	74.2118	-1.1017	0.220297	-5.00098	5.70392e-07	2.99907e-05	Down	1	53686995	53700392	-	fam161a
ENSDARG00000014479	798	86	9.36	174	14.67	101	10.36	52	4.39	55	4.88	78	6.23	90.4516	-1.10589	0.221639	-4.98958	6.05104e-07	3.14941e-05	Down	2	29710857	29711761	+	ptf1a
ENSDARG00000087717	2831	54	1.66	62	1.47	70	2.02	22	0.52	24	0.6	33	0.74	44.9705	-1.40412	0.284397	-4.9372	7.92535e-07	3.98096e-05	Down	15	18164054	18177124	-	tmprss5
ENSDARG00000075855	3625	13	0.31	22	0.41	21	0.47	68	1.26	71	1.39	48	0.84	39.3669	1.60049	0.325362	4.91911	8.69375e-07	4.29238e-05	Ups	1	55730205	55747003	+	adgre10
ENSDARG00000017984	2302	0	0	0	0	0	0	14	0.41	12	0.37	26	0.72	8.00034	6.37407	1.29782	4.91135	9.04496e-07	4.45492e-05	Ups	1	55293424	55299173	+	zgc:172106
ENSDARG00000063223	1029	17	1.43	24	1.57	16	1.27	50	3.28	55	3.78	80	4.96	38.5903	1.53596	0.313898	4.8932	9.92073e-07	4.75889e-05	Ups	2	6261413	6262441	-	arl14
ENSDARG00000086418	5628	14	0.22	50	0.6	33	0.48	90	1.08	82	1.03	97	1.1	58.4854	1.33995	0.275122	4.87039	1.11378e-06	5.29253e-05	Ups	17	8291561	8305792	+	si:ch211-236p5.3
ENSDARG00000059073	1628	182	9.71	163	6.74	131	6.58	61	2.53	81	3.52	127	4.97	125.696	-1.00926	0.210519	-4.79413	1.63383e-06	7.31717e-05	Down	17	19343015	19345521	-	gsc
ENSDARG00000056258	6871	1126	14.23	1524	14.92	1211	14.42	392	3.85	592	6.1	856	7.94	956.385	-1.24148	0.259007	-4.79325	1.64103e-06	7.33319e-05	Down	3	22035863	22057600	+	cdc27
ENSDARG00000089060	1293	8	0.54	3	0.16	4	0.25	39	2.03	31	1.7	26	1.28	17.9512	2.51267	0.5248	4.78787	1.68561e-06	7.49929e-05	Ups	18	48499029	48500545	-	kcnj1a.5
ENSDARG00000038424	5979	458	6.65	547	6.15	469	6.42	1385	15.62	1426	16.89	936	9.98	852.875	1.20516	0.252363	4.77549	1.79274e-06	7.8721e-05	Ups	16	16665203	16701718	-	c4b
ENSDARG00000097630	1550	52	2.91	52	2.26	49	2.59	100	4.35	131	5.98	118	4.85	81.7571	1.02792	0.215491	4.77013	1.84103e-06	7.98027e-05	Ups	24	32592748	32675476	+	si:ch211-282b22.1
ENSDARG00000095455	623	8	1.12	9	0.97	10	1.31	28	3.03	45	5.11	48	4.91	23.5975	1.99768	0.419323	4.76407	1.8973e-06	8.17171e-05	Ups	22	2769236	2773808	+	si:dkey-20i20.10
ENSDARG00000062618	2743	31	0.98	20	0.49	35	1.04	105	2.58	98	2.53	60	1.39	57.3134	1.45151	0.304764	4.76273	1.90987e-06	8.20206e-05	Ups	3	16449490	16458018	+	kcnj12b
ENSDARG00000076667	2421	6552	235.05	7918	220.03	6498	219.63	18184	506.32	16032	468.85	12332	324.84	11044.6	1.00871	0.213315	4.72875	2.25906e-06	9.39018e-05	Ups	14	22129096	22140213	+	ccng1
ENSDARG00000089724	2990	17	0.49	16	0.36	19	0.52	68	1.53	48	1.14	54	1.15	35.9792	1.54921	0.329212	4.70583	2.5284e-06	0.000101957	Ups	11	25276748	25291709	+	cyldb
ENSDARG00000101206	2302	37	1.4	54	1.58	31	1.1	89	2.61	94	2.89	107	2.96	66.4592	1.0975	0.233463	4.70097	2.58934e-06	0.000104207	Ups	8	7839208	7851590	-	zgc:113363
ENSDARG00000098613	3027	42	1.21	71	1.58	60	1.62	24	0.53	25	0.58	25	0.53	41.5418	-1.37186	0.292628	-4.68808	2.75779e-06	0.000110546	Down	22	1953096	1960772	+	zgc:174222
ENSDARG00000100041	2773	17	0.53	15	0.36	9	0.27	50	1.22	49	1.25	47	1.08	30.2171	1.67371	0.358324	4.67094	2.99827e-06	0.000117959	Ups	7	72032484	72035533	-	CU571069.1
ENSDARG00000017444	2253	35	1.35	28	0.84	27	0.98	96	2.87	89	2.8	64	1.81	55.5049	1.31166	0.280825	4.67075	3.00097e-06	0.000117959	Ups	25	7954140	7974494	-	hal
ENSDARG00000019122	980	50	4.43	149	10.23	60	5.01	321	22.08	319	23.05	603	39.24	235.019	2.13673	0.457977	4.66558	3.07743e-06	0.000120263	Ups	22	14098028	14099399	+	he1.2
ENSDARG00000014024	1717	2	0.1	0	0	2	0.1	14	0.55	33	1.36	24	0.89	11.8889	3.97722	0.853315	4.66091	3.14821e-06	0.000122321	Ups	4	76752707	76762432	+	ms4a17a.4
ENSDARG00000038153	675	53	6.82	40	3.99	76	9.21	260	25.97	207	21.71	180	17.01	132.601	1.76541	0.379037	4.65762	3.19888e-06	0.000123814	Ups	6	603278	609887	-	lgals2b
ENSDARG00000031046	2047	18	0.76	20	0.66	13	0.52	52	1.71	55	1.9	55	1.71	34.3602	1.51147	0.32601	4.63626	3.54768e-06	0.000134235	Ups	8	10903325	10932206	-	nr1h5
ENSDARG00000078674	800	13	1.41	31	2.61	12	1.23	58	4.89	108	9.56	169	13.47	60.9301	2.43411	0.5285	4.60569	4.11099e-06	0.000151307	Ups	3	33300522	33301321	+	hspb9
ENSDARG00000086248	1282	1	0.07	4	0.21	6	0.38	38	2	22	1.22	22	1.09	14.8915	2.75943	0.602124	4.58282	4.58741e-06	0.000164943	Ups	18	48515579	48517040	-	kcnj1a.3
ENSDARG00000074919	1269	25	1.71	36	1.91	32	2.06	63	3.35	89	4.97	86	4.32	53.4268	1.20015	0.26242	4.57339	4.79896e-06	0.00017103	Ups	13	985442	992458	-	BFSP1
ENSDARG00000007576	4211	793	16.36	1618	25.85	790	15.35	2713	43.43	2549	42.86	2818	42.68	1812.74	1.21516	0.266499	4.5597	5.12269e-06	0.000181291	Ups	14	46301973	46310549	-	crybb1l1
ENSDARG00000012126	1961	73	3.23	61	2.09	98	4.09	16	0.55	35	1.26	50	1.63	56.8388	-1.39528	0.306364	-4.55434	5.25502e-06	0.000184886	Down	21	13066705	13085242	-	zgc:109965
ENSDARG00000040257	1959	27	1.2	27	0.93	49	2.05	15	0.52	7	0.25	4	0.13	22.4433	-2.14325	0.471029	-4.55014	5.36093e-06	0.000187429	Down	9	50000504	50032969	+	slc38a11
ENSDARG00000002732	2218	99	3.88	106	3.22	96	3.54	43	1.31	41	1.31	81	2.33	78.33	-1.04542	0.230908	-4.52742	5.97072e-06	0.00020451	Down	14	17376940	17382534	+	spon2b
ENSDARG00000092204	1039	11	0.92	13	0.84	19	1.5	36	2.34	82	5.59	43	2.64	33.0511	1.75289	0.389917	4.49554	6.9393e-06	0.000233731	Ups	4	76659013	76667229	+	ms4a17a.5
ENSDARG00000055365	2247	16	0.62	27	0.81	16	0.58	47	1.41	59	1.86	68	1.93	37.287	1.40799	0.313854	4.48614	7.25248e-06	0.000241865	Ups	20	26543683	26551233	-	si:dkey-25e12.3
ENSDARG00000076862	3675	50	1.18	49	0.9	34	0.76	92	1.69	81	1.56	147	2.55	72.903	1.08968	0.245552	4.43769	9.09304e-06	0.000289625	Ups	16	8188188	8251985	-	gask1a
ENSDARG00000105408	1834	29	1.37	48	1.76	25	1.12	9	0.33	7	0.27	15	0.52	22.3158	-1.86901	0.421471	-4.43449	9.22907e-06	0.000293287	Down	16	16055484	16059808	+	BX248082.2
ENSDARG00000105052	1192	22	1.6	29	1.64	38	2.61	60	3.39	86	5.11	85	4.55	51.7255	1.21393	0.275135	4.41212	1.02362e-05	0.000321756	Ups	22	23598093	23612854	-	cfhl5
ENSDARG00000086223	1345	54	3.49	104	5.2	70	4.26	15	0.75	30	1.58	55	2.61	54.4051	-1.34872	0.30668	-4.39782	1.09346e-05	0.000340536	Down	15	577698	581955	+	si:ch73-144d13.4
ENSDARG00000001976	1509	59	3.4	45	2.01	50	2.71	18	0.8	7	0.33	33	1.39	36.2976	-1.60916	0.366386	-4.39196	1.12332e-05	0.000347697	Down	18	25653599	25745636	+	fkbp16
ENSDARG00000103295	2020	6	0.26	10	0.33	11	0.45	39	1.3	38	1.33	32	1.01	21.9038	1.86668	0.425204	4.39007	1.13314e-05	0.000350201	Ups	1	59338175	59348118	-	cyp3a65
ENSDARG00000075261	3530	145	3.57	141	2.69	121	2.8	254	4.85	389	7.8	588	10.62	261.601	1.40513	0.322672	4.35466	1.33273e-05	0.000402065	Ups	3	57632965	57666996	-	timp2b
ENSDARG00000104125	6359	82	1.12	112	1.18	63	0.81	27	0.29	58	0.65	43	0.43	64.6437	-1.15324	0.265421	-4.34493	1.3932e-05	0.00041916	Down	17	10258376	10315644	-	ttc6
ENSDARG00000021566	1764	43	2.12	56	2.14	31	1.44	114	4.36	90	3.61	92	3.33	69.2335	1.04102	0.240735	4.32434	1.52987e-05	0.000453428	Ups	14	49602	58161	+	OTOP1
ENSDARG00000103949	1469	20	1.18	33	1.51	34	1.89	11	0.5	1	0.05	10	0.43	18.5152	-2.14125	0.495908	-4.31785	1.57559e-05	0.000462913	Down	19	26937543	26943936	-	zbtb12.1
ENSDARG00000016337	6913	29	0.36	35	0.34	22	0.26	55	0.54	72	0.74	93	0.86	49.1685	1.19054	0.277796	4.28565	1.82209e-05	0.000523186	Ups	18	19463425	19484919	-	lctlb
ENSDARG00000093198	4929	3	0.05	10	0.14	4	0.07	27	0.37	33	0.47	26	0.34	16.4027	2.20933	0.515638	4.28464	1.83032e-05	0.000524805	Ups	1	55997173	56032619	-	c3a.4
ENSDARG00000116586	279	15	4.67	33	7.96	49	14.37	76	18.36	94	23.85	83	18.97	56.6054	1.23396	0.290353	4.24987	2.13892e-05	0.000594755	Ups	3	32139666	32140446	+	fthl27
ENSDARG00000042727	1843	30	1.41	43	1.57	33	1.47	123	4.5	64	2.46	78	2.7	60.2874	1.17924	0.278678	4.23155	2.32088e-05	0.000636607	Ups	15	25084821	25094026	-	exo5
ENSDARG00000030588	2077	38	1.59	44	1.43	29	1.14	82	2.66	76	2.59	94	2.89	58.8027	1.02368	0.244755	4.18248	2.88349e-05	0.000753169	Ups	20	28861435	28867748	+	slc10a1
ENSDARG00000044626	1461	54	3.21	69	3.18	59	3.3	42	1.94	14	0.68	26	1.13	44.7048	-1.30214	0.312464	-4.16733	3.08184e-05	0.000791695	Down	21	22888889	22892124	-	ccdc90b
ENSDARG00000087359	5167	17	0.29	21	0.27	26	0.41	62	0.81	86	1.18	40	0.49	41.2062	1.41301	0.340722	4.14711	3.36698e-05	0.000844948	Ups	1	56229674	56266731	+	c3a.2
ENSDARG00000111840	800	14	1.52	10	0.84	5	0.51	36	3.03	46	4.07	30	2.39	22.9054	1.79244	0.432826	4.14124	3.45431e-05	0.000862758	Ups	13	30696286	30699369	+	cxcl18a.1
ENSDARG00000103827	1209	52	3.74	81	4.51	52	3.52	30	1.67	22	1.29	40	2.11	46.2379	-1.16145	0.280743	-4.13707	3.51773e-05	0.000872664	Down	22	2111120	2118122	+	znf1144
ENSDARG00000056765	1407	33	2.04	41	1.96	36	2.09	22	1.05	7	0.35	9	0.41	25.2828	-1.68062	0.406688	-4.13245	3.58918e-05	0.000888214	Down	8	21366771	21372485	-	ela2l
ENSDARG00000008263	1966	11	0.49	5	0.17	9	0.37	39	1.34	43	1.55	23	0.75	21.2718	1.90846	0.463134	4.12074	3.77654e-05	0.00092665	Ups	23	18103080	18114890	+	mfsd4ab
ENSDARG00000105562	1843	2	0.09	1	0.04	0	0	18	0.66	18	0.69	17	0.59	8.88431	3.98442	0.96828	4.11494	3.87276e-05	0.000941132	Ups	7	25049545	25058145	+	si:dkey-23i12.7
ENSDARG00000040528	1994	160	6.97	193	6.51	170	6.98	43	1.45	51	1.81	115	3.68	123.468	-1.51393	0.369467	-4.09761	4.17441e-05	0.00100598	Down	3	57741933	57744323	-	lgals3bpb
ENSDARG00000096599	1232	15	1.06	20	1.09	21	1.39	44	2.41	61	3.51	52	2.69	34.4517	1.33236	0.325279	4.09605	4.20263e-05	0.00101003	Ups	1	8587230	8590009	+	AL928650.3
ENSDARG00000015678	625	8	1.11	6	0.65	7	0.92	24	2.59	35	3.96	31	3.16	17.8603	1.93304	0.473245	4.08466	4.41419e-05	0.00104878	Ups	1	9986675	9988840	-	si:dkeyp-75b4.9
ENSDARG00000076055	4881	46	0.82	45	0.62	65	1.09	21	0.29	20	0.29	32	0.42	38.9387	-1.27421	0.313692	-4.06196	4.86617e-05	0.00113355	Down	24	7748751	7777389	-	rpgrip1
ENSDARG00000094719	1364	11	0.7	24	1.18	20	1.2	53	2.62	58	3.01	44	2.06	33.9417	1.35801	0.335391	4.04902	5.14315e-05	0.00118986	Ups	18	7569329	7572139	+	CR318588.3
ENSDARG00000075903	2681	122	3.95	89	2.23	143	4.36	42	1.06	77	2.03	83	1.97	94.6975	-1.00127	0.247449	-4.04638	5.20164e-05	0.00119928	Down	12	18989486	19007834	-	chadlb
ENSDARG00000020133	2366	15	0.55	33	0.94	18	0.62	75	2.14	41	1.23	65	1.75	39.6068	1.31726	0.325605	4.04559	5.2192e-05	0.00120196	Ups	20	46586678	46595151	+	jdp2b
ENSDARG00000091234	1499	10	0.58	24	1.08	11	0.6	33	1.48	47	2.22	60	2.55	29.3435	1.49081	0.368968	4.04049	5.33407e-05	0.00122285	Ups	7	20239915	20241413	-	si:ch73-335l21.4
ENSDARG00000117808	616	11	1.55	6	0.66	9	1.2	17	1.86	53	6.09	41	4.24	22.0319	1.91223	0.474326	4.03147	5.54294e-05	0.00126216	Ups	12	45368547	45379131	-	CABZ01068366.1
ENSDARG00000038056	1377	660	41.63	513	25.06	688	40.88	189	9.25	196	10.08	393	18.2	451.355	-1.47047	0.364816	-4.03072	5.56072e-05	0.0012629	Down	1	22685961	22691182	-	fgfbp2b
ENSDARG00000002956	5121	50	0.85	81	1.06	73	1.17	23	0.3	44	0.61	39	0.49	51.9344	-1.09619	0.272695	-4.01984	5.82369e-05	0.00131426	Down	12	4114401	4145033	+	si:dkey-32n7.4
ENSDARG00000042440	1877	66	3.05	64	2.29	63	2.75	35	1.26	36	1.36	33	1.12	50.4484	-1.05586	0.262869	-4.01666	5.90277e-05	0.00132914	Down	8	30758169	30779101	-	p2rx7
ENSDARG00000020084	8356	26	0.27	29	0.23	24	0.24	72	0.58	76	0.64	50	0.38	45.2802	1.17908	0.295982	3.98363	6.78702e-05	0.00149337	Ups	16	31530762	31598771	-	tg
ENSDARG00000036767	5839	7	0.1	6	0.07	6	0.08	26	0.3	33	0.4	24	0.26	16.4793	1.97079	0.49515	3.98019	6.88608e-05	0.0015098	Ups	19	7682109	7690975	-	urgcp
ENSDARG00000077087	1271	61	4.17	54	2.86	61	3.93	27	1.43	37	2.06	25	1.25	45.2748	-1.14895	0.288895	-3.97707	6.97709e-05	0.00152335	Down	8	46418996	46433755	+	si:ch211-196g2.4
ENSDARG00000099511	3146	1	0.03	1	0.02	2	0.05	9	0.19	17	0.38	27	0.55	8.84787	3.54451	0.891815	3.97449	7.0531e-05	0.00153064	Ups	22	7971101	8074212	-	CABZ01034698.2
ENSDARG00000113774	1050	5	0.41	4	0.26	5	0.39	38	2.44	23	1.55	15	0.91	14.6471	2.29621	0.577746	3.97443	7.05472e-05	0.00153064	Ups	18	44080948	44120157	+	BX908388.3
ENSDARG00000037403	2887	16	0.48	19	0.44	22	0.62	41	0.96	44	1.08	76	1.68	34.8636	1.32205	0.333237	3.96729	7.26939e-05	0.00156881	Ups	15	19661498	19677511	-	hspa8b
ENSDARG00000069481	997	7	0.61	4	0.27	4	0.33	27	1.83	29	2.06	18	1.15	14.4596	2.14529	0.551209	3.89198	9.94299e-05	0.00203515	Ups	11	15345654	15435495	-	ghrh
ENSDARG00000100917	3839	286	6.47	507	8.88	322	6.86	139	2.44	165	3.04	274	4.55	280.917	-1.10326	0.283509	-3.89146	9.96424e-05	0.00203538	Down	19	46343385	46362232	+	slc30a8
ENSDARG00000100339	1062	15	1.23	14	0.89	15	1.16	25	1.59	37	2.47	92	5.52	31.1698	1.60431	0.41278	3.8866	0.000101658	0.00206613	Ups	11	42466834	42472941	-	arf4b
ENSDARG00000099799	2347	43	1.59	42	1.2	28	0.98	109	3.13	64	1.93	86	2.34	60.6196	1.03778	0.267659	3.87725	0.000105645	0.00212733	Ups	9	458751	470097	-	si:dkey-11f4.16
ENSDARG00000117321	1364	32	2.04	46	2.27	31	1.86	85	4.2	57	2.96	103	4.82	56.9893	1.00927	0.261245	3.86329	0.000111869	0.00222235	Ups	1	1350111	1352997	-	CZQB01066256.1
ENSDARG00000028804	1188	83	6.07	103	5.83	64	4.41	258	14.64	138	8.22	312	16.75	153.369	1.33457	0.34677	3.84859	0.000118799	0.00233708	Ups	17	29276544	29277731	+	ankrd9
ENSDARG00000101146	4415	57	1.12	102	1.55	58	1.07	21	0.32	51	0.82	39	0.56	54.624	-1.10578	0.287826	-3.84183	0.00012212	0.00238617	Down	11	45187798	45199251	-	CR293511.1
ENSDARG00000094422	2009	45	1.95	54	1.81	55	2.24	30	1.01	25	0.88	23	0.73	39.3158	-1.13671	0.29667	-3.83158	0.000127323	0.00247115	Down	24	11334733	11346871	+	si:dkey-12l12.1
ENSDARG00000075045	1101	17	1.34	36	2.2	30	2.23	69	4.22	76	4.89	54	3.13	45.7633	1.12752	0.294691	3.82612	0.000130181	0.00250262	Ups	1	49222164	49225890	-	cxcl18b
ENSDARG00000027529	1737	208	10.4	301	11.66	165	7.77	622	24.14	701	28.57	423	15.53	393.981	1.24992	0.326775	3.825	0.000130771	0.00250722	Ups	3	26011482	26017831	-	hmox1a
ENSDARG00000109263	1537	17	0.96	31	1.36	50	2.66	16	0.7	9	0.41	7	0.29	22.2076	-1.75867	0.46014	-3.82202	0.000132362	0.00252536	Down	22	2195963	2206816	+	BX640537.3
ENSDARG00000117286	3550	2	0.05	2	0.04	0	0	9	0.17	25	0.5	15	0.27	8.41239	3.46515	0.90895	3.81225	0.000137705	0.00259308	Ups	13	19151268	19155959	+	CABZ01032351.1
ENSDARG00000034420	2340	80	2.97	55	1.58	75	2.62	28	0.81	30	0.91	55	1.5	55.007	-1.09212	0.286674	-3.80961	0.000139188	0.00261614	Down	7	35511732	35516251	-	irx6a
ENSDARG00000098096	2046	20	0.85	15	0.49	7	0.28	43	1.42	35	1.21	51	1.59	27.5838	1.44616	0.380286	3.80284	0.000143049	0.00268373	Ups	18	5273953	5300028	+	slc12a1
ENSDARG00000103498	890	27	2.63	30	2.27	28	2.57	9	0.68	7	0.56	15	1.07	19.7075	-1.62723	0.428209	-3.80009	0.000144642	0.00270859	Down	5	37837245	37839310	+	epd
ENSDARG00000094331	620	13	1.82	18	1.95	12	1.58	2	0.22	0	0	4	0.41	8.3694	-3.00648	0.79254	-3.79347	0.000148558	0.00276912	Down	2	11337040	11337983	-	BX901918.2
ENSDARG00000093699	2168	7	0.28	8	0.25	2	0.08	16	0.5	32	1.05	30	0.88	15.1207	2.04002	0.538917	3.78541	0.000153453	0.00283332	Ups	22	8497039	8501332	-	si:ch73-27e22.4
ENSDARG00000053364	1829	206	9.78	232	8.53	289	12.93	70	2.58	83	3.21	168	5.86	177.207	-1.37528	0.363324	-3.78527	0.000153542	0.00283332	Down	3	32546499	32565883	+	pax10
ENSDARG00000101484	10716	2	0.02	5	0.03	2	0.02	9	0.06	21	0.14	31	0.18	10.8845	2.59782	0.68857	3.77277	0.000161446	0.00295759	Ups	4	68922112	68965221	+	si:dkey-264f17.2
ENSDARG00000102062	2249	43	1.66	81	2.42	66	2.4	24	0.72	44	1.39	31	0.88	48.3163	-1.08034	0.286701	-3.76818	0.000164443	0.00299623	Down	4	41057692	41196398	-	si:dkeyp-82h4.3
ENSDARG00000097605	1509	20	1.15	21	0.94	17	0.92	0	0	3	0.14	10	0.42	12.1232	-2.35077	0.625475	-3.75838	0.000171014	0.00308541	Down	17	46851026	46854102	+	CU137681.1
ENSDARG00000075833	1472	15	0.89	15	0.69	17	0.95	51	2.34	44	2.12	37	1.6	29.1812	1.33554	0.355824	3.75338	0.000174469	0.003131	Ups	7	66822229	66833588	+	lyve1a
ENSDARG00000029230	1654	44	2.31	45	1.83	46	2.28	139	5.67	97	4.15	67	2.58	72.1027	1.02108	0.272344	3.74925	0.000177365	0.00317453	Ups	16	36807924	36834633	-	pnp4b
ENSDARG00000097456	633	52	7.13	77	8.18	56	7.24	28	2.98	29	3.24	46	4.63	48.0238	-1.00353	0.269716	-3.72069	0.000198682	0.00350648	Down	3	22426714	22432428	+	coa3b
ENSDARG00000075963	2551	12	0.41	8	0.21	13	0.42	25	0.66	43	1.19	40	1	22.7961	1.53463	0.414554	3.70188	0.000214011	0.00369644	Ups	19	7072854	7101100	+	mhc1uba
ENSDARG00000040252	3820	19	0.43	33	0.58	41	0.88	79	1.39	83	1.54	55	0.92	50.6095	1.08222	0.295055	3.66786	0.000244585	0.00410882	Ups	1	1838164	1850104	+	atp1a1a.5
ENSDARG00000112575	1901	9	0.41	16	0.57	11	0.47	47	1.67	35	1.3	28	0.94	23.6588	1.47711	0.40572	3.64071	0.000271887	0.00448558	Ups	10	42169982	42179824	+	CU467905.1
ENSDARG00000101050	4177	16	0.33	21	0.34	17	0.33	3	0.05	8	0.14	2	0.03	11.4992	-2.1976	0.60568	-3.62832	0.000285277	0.0046609	Down	11	45199369	45216684	-	tmc8
ENSDARG00000081270	322	12	3.24	30	6.27	8	2.03	54	11.3	37	8.14	49	9.7	30.3485	1.35939	0.374929	3.62574	0.000288138	0.00469463	Ups	13	825904	826225	-	rn7sk
ENSDARG00000042090	1972	19	0.84	40	1.36	19	0.79	5	0.17	5	0.18	15	0.49	17.0699	-1.79201	0.494264	-3.62562	0.000288269	0.00469463	Down	5	1911814	1923875	+	si:ch73-55i23.1
ENSDARG00000096762	6318	14	0.19	21	0.22	13	0.17	38	0.41	43	0.48	46	0.46	28.1796	1.25213	0.349501	3.58263	0.000340155	0.00536274	Ups	4	77590387	77602685	-	si:dkey-61p9.11
ENSDARG00000056744	890	25	2.44	30	2.27	28	2.57	18	1.36	6	0.48	4	0.29	19.0495	-1.70847	0.476923	-3.58228	0.000340615	0.00536581	Down	8	21376290	21381734	+	ela2
ENSDARG00000103946	5899	6	0.09	9	0.1	6	0.08	17	0.19	41	0.49	24	0.26	16.5698	1.82107	0.508593	3.5806	0.000342808	0.00537942	Ups	4	47436126	47456827	+	si:dkey-124l13.1
ENSDARG00000003902	2094	19	0.79	17	0.55	14	0.55	53	1.71	51	1.72	32	0.97	30.4772	1.29392	0.362165	3.57275	0.000353255	0.00551344	Ups	17	27456804	27461321	+	ctsl.1
ENSDARG00000043483	1747	372	18.49	479	18.45	490	22.95	148	5.71	180	7.29	351	12.81	338.767	-1.16896	0.329657	-3.54598	0.000391151	0.00594449	Down	15	47903864	47909281	+	otx5
ENSDARG00000088444	903	54	5.19	59	4.4	43	3.9	29	2.16	26	2.04	31	2.19	40.822	-1.02006	0.288042	-3.54137	0.000398059	0.0060239	Down	20	3943237	3953631	-	selenol
ENSDARG00000042954	4291	10	0.2	14	0.22	7	0.13	26	0.41	30	0.49	40	0.59	20.286	1.47214	0.42273	3.48245	0.000496841	0.00706785	Ups	8	23152244	23165413	+	slc17a9a
ENSDARG00000040534	1476	1716	100.98	1761	80.27	1693	93.86	937	42.79	334	16.02	373	16.12	1172.91	-1.79696	0.516392	-3.47983	0.000501738	0.00710869	Down	13	8840772	8843363	+	epcam
ENSDARG00000100159	1869	1	0.05	3	0.11	2	0.09	16	0.58	13	0.49	15	0.51	7.92503	2.73054	0.788098	3.46472	0.000530782	0.00744272	Ups	2	97692	103388	-	angptl1b
ENSDARG00000098415	363	15	3.59	30	5.56	21	4.73	51	9.47	48	9.36	55	9.66	35.447	1.07713	0.311535	3.4575	0.000545209	0.00757493	Ups	14	21025026	21025388	-	CT956093.1
ENSDARG00000018383	2994	66	1.91	51	1.15	84	2.3	41	0.92	21	0.5	50	1.07	53.2353	-1.03448	0.299641	-3.4524	0.000555624	0.00769323	Down	9	44832032	44839148	+	frzb
ENSDARG00000058695	2845	46	1.4	43	1.02	57	1.64	16	0.38	18	0.45	41	0.92	37.3347	-1.15299	0.334723	-3.44461	0.000571883	0.00788599	Down	2	6963296	6996486	+	ddr2b
ENSDARG00000007836	2083	7271	303.17	13236	427.48	7115	279.5	27503	890.06	19243	654.07	17748	543.37	14946.4	1.10922	0.323617	3.42756	0.000609037	0.00826323	Ups	5	44804791	44810920	+	ctsla
ENSDARG00000098121	1976	30	1.32	34	1.16	20	0.83	58	1.98	75	2.69	54	1.74	44.2172	1.00576	0.293907	3.42204	0.000621526	0.0083989	Ups	6	28222989	28224964	+	FP101882.1
ENSDARG00000105394	1641	19	1.01	34	1.39	23	1.15	50	2.05	57	2.46	62	2.41	39.5134	1.00456	0.293813	3.41906	0.000628388	0.00847465	Ups	11	45468730	45470370	-	gemin6
ENSDARG00000089362	1618	0	0	4	0.17	2	0.1	15	0.62	12	0.53	17	0.67	7.84364	2.74024	0.80219	3.41595	0.000635606	0.00854355	Ups	19	40186677	40192249	-	grn1
ENSDARG00000101807	2267	1	0.04	11	0.33	2	0.07	16	0.48	30	0.94	19	0.53	12.4999	2.11531	0.621767	3.40209	0.000668725	0.00890006	Ups	4	69593339	69615167	-	si:ch211-120c15.3
ENSDARG00000018478	2211	36	1.41	23	0.7	16	0.59	52	1.59	88	2.82	48	1.38	43.2498	1.16057	0.342717	3.38638	0.000708216	0.00933361	Ups	2	22676743	22688651	-	agxtb
ENSDARG00000100654	4274	20	0.41	21	0.33	39	0.75	5	0.08	16	0.27	8	0.12	18.751	-1.63023	0.482931	-3.37571	0.000736265	0.00960324	Down	4	77834796	77889480	+	si:dkey-207m2.4
ENSDARG00000104292	1579	37	2.04	53	2.26	44	2.28	25	1.07	15	0.67	31	1.25	34.3131	-1.07624	0.319146	-3.37225	0.000745554	0.00969939	Down	19	13803155	13808632	-	ccn2b
ENSDARG00000070798	2762	43	1.35	37	0.9	40	1.19	22	0.54	19	0.49	21	0.48	31.0285	-1.12293	0.333179	-3.37036	0.000750697	0.00976003	Down	16	6937186	6944927	-	pmvk
ENSDARG00000033144	1706	20	1.02	15	0.59	18	0.86	39	1.54	39	1.62	55	2.06	30.1416	1.1494	0.342918	3.35183	0.000802784	0.0102918	Ups	12	13319132	13331980	+	psme2
ENSDARG00000105317	3189	15	0.41	38	0.8	33	0.85	15	0.32	10	0.22	9	0.18	20.1063	-1.46763	0.439418	-3.33993	0.000837985	0.010642	Down	11	44491762	44499007	-	si:ch1073-365p7.2
ENSDARG00000103788	1431	7	0.42	1	0.05	4	0.23	27	1.27	22	1.09	11	0.49	11.8504	2.15043	0.64523	3.33281	0.00085975	0.0108403	Ups	14	25052810	25055796	+	AL645792.2
ENSDARG00000117799	1405	1	0.06	6	0.29	3	0.17	17	0.82	19	0.96	15	0.68	9.70847	2.22523	0.667693	3.33272	0.000860023	0.0108403	Ups	25	9642095	9651914	-	BX663533.1
ENSDARG00000086647	2520	19	0.65	25	0.67	31	1.01	70	1.87	55	1.55	45	1.14	40.0918	1.03299	0.313137	3.29884	0.000970849	0.0119253	Ups	2	45081489	45097743	+	chrng
ENSDARG00000093131	3569	15	0.37	18	0.34	11	0.25	3	0.06	2	0.04	6	0.11	9.35757	-2.16769	0.658979	-3.28947	0.00100377	0.0122548	Down	13	15853677	15865335	-	si:ch211-57f7.7
ENSDARG00000075527	1288	3	0.2	14	0.73	4	0.25	12	0.63	20	1.1	55	2.72	16.6056	1.8956	0.576307	3.28923	0.00100464	0.0122548	Ups	12	16758972	16764751	-	zgc:174154
ENSDARG00000091280	1149	13	0.98	26	1.52	18	1.28	29	1.7	102	6.29	113	6.27	47.442	1.94212	0.592707	3.27669	0.00105032	0.0126865	Ups	2	45441007	45448291	+	si:ch211-66k16.27
ENSDARG00000053136	2348	16	0.59	28	0.8	21	0.73	39	1.12	60	1.81	50	1.36	34.6009	1.05056	0.322204	3.26054	0.001112	0.0132413	Ups	4	12785964	12795489	-	b2m
ENSDARG00000053520	1248	238	16.56	425	22.91	267	17.51	175	9.45	74	4.2	177	9.04	226.152	-1.26967	0.391078	-3.2466	0.00116791	0.0137613	Down	12	48542998	48552716	-	LO017829.1
ENSDARG00000098360	4167	2	0.04	3	0.05	13	0.26	20	0.32	25	0.42	26	0.4	14.305	1.80885	0.558237	3.24029	0.00119407	0.0139855	Ups	25	4890767	4904432	-	cyp19a1b
ENSDARG00000088584	1579	10	0.55	20	0.85	15	0.78	40	1.71	24	1.08	55	2.22	26.1323	1.24432	0.385308	3.22943	0.00124039	0.014381	Ups	22	1028724	1042756	+	si:ch73-352p18.4
ENSDARG00000111465	2283	10	0.38	13	0.38	23	0.82	3	0.09	2	0.06	7	0.2	9.9265	-2.12087	0.658589	-3.22033	0.00128042	0.0147187	Down	4	43904209	43919994	-	znf1104
ENSDARG00000074085	432	2	0.4	6	0.93	4	0.76	22	3.43	21	3.44	11	1.62	10.6563	2.04861	0.636731	3.21739	0.00129363	0.0148537	Ups	22	6788761	6801876	-	si:ch1073-188e1.1
ENSDARG00000045038	1783	15	0.73	22	0.83	16	0.73	4	0.15	4	0.16	9	0.32	11.7964	-1.80328	0.560891	-3.21503	0.0013043	0.0149677	Down	12	37327867	37343858	-	tekt3
ENSDARG00000052512	2713	2	0.06	6	0.15	7	0.21	26	0.65	16	0.42	18	0.42	12.0477	1.85963	0.580231	3.20497	0.00135075	0.0153787	Ups	1	49651012	49674006	+	tsga10
ENSDARG00000046014	2541	15	0.51	5	0.13	9	0.29	34	0.9	39	1.09	20	0.5	20.1467	1.50846	0.472043	3.19561	0.00139536	0.0157889	Ups	25	19947096	19951331	+	kcna6a
ENSDARG00000102198	2415	42	1.51	32	0.89	57	1.93	24	0.67	17	0.5	29	0.77	34.2915	-1.09002	0.341118	-3.19543	0.00139623	0.0157899	Down	14	2362347	2364761	-	si:ch73-233f7.3
ENSDARG00000091859	3075	3	0.08	12	0.26	3	0.08	18	0.39	17	0.39	33	0.68	13.4481	1.77789	0.559512	3.17757	0.00148516	0.0165006	Ups	8	7055619	7078575	-	si:ch73-233m11.2
ENSDARG00000101826	4101	49	1.04	36	0.59	53	1.06	29	0.48	19	0.33	29	0.45	36.6965	-1.02323	0.322436	-3.17342	0.00150653	0.016674	Down	3	21025153	21030873	+	zwi
ENSDARG00000029688	2297	9	0.34	1	0.03	7	0.25	38	1.12	90	2.77	27	0.75	27.9833	2.98684	0.942248	3.16991	0.00152486	0.0168216	Ups	3	26112780	26115559	-	hsp70.1
ENSDARG00000037921	1663	507	26.48	447	18.08	637	31.34	164	6.65	192	8.17	404	15.49	398.981	-1.27786	0.404043	-3.16267	0.00156328	0.0171334	Down	3	35589212	35602233	-	gng13b
ENSDARG00000038957	1446	7	0.42	20	0.93	10	0.57	24	1.12	37	1.81	40	1.76	21.9752	1.30926	0.414008	3.16241	0.00156469	0.0171362	Ups	17	51906053	51929012	+	flvcr2a
ENSDARG00000110572	321	15	4.06	32	6.71	19	4.84	47	9.87	42	9.26	58	11.52	34.1884	1.00942	0.320054	3.15392	0.00161094	0.0175703	Ups	16	1471	4245	+	CABZ01090785.1
ENSDARG00000103983	2067	33	1.39	26	0.85	16	0.63	71	2.32	44	1.51	55	1.7	40.0783	1.01613	0.322453	3.15125	0.00162573	0.0176744	Ups	13	51966573	51973562	-	slc30a10
ENSDARG00000094559	1289	12	0.81	100	5.22	39	2.48	177	9.26	231	12.69	461	22.81	157.839	2.42476	0.769613	3.15062	0.00162925	0.0177031	Ups	12	16938807	16941319	-	zgc:174855
ENSDARG00000096556	1728	18	0.9	20	0.78	14	0.66	5	0.2	8	0.33	4	0.15	11.811	-1.7646	0.561566	-3.14229	0.00167634	0.0180693	Down	20	7799615	7801342	+	si:dkey-19f4.2
ENSDARG00000060893	3045	420	11.98	258	5.7	450	12.09	132	2.92	153	3.56	259	5.42	286.751	-1.2712	0.405031	-3.13851	0.00169806	0.0182452	Down	19	35496282	35596207	-	col8a2
ENSDARG00000011989	2381	625	22.8	791	22.35	1135	39.01	266	7.53	334	9.93	627	16.79	636.732	-1.2497	0.400628	-3.11935	0.0018125	0.0191295	Down	5	36932718	36936443	+	crx
ENSDARG00000088136	3379	30	0.77	47	0.94	55	1.33	17	0.34	27	0.57	29	0.55	34.3683	-1.01412	0.326926	-3.10199	0.00192226	0.019955	Down	14	2123123	2267515	-	pcdh2aa15
ENSDARG00000053323	2189	24	0.95	19	0.58	22	0.82	65	2	64	2.07	28	0.82	36.7211	1.1241	0.362844	3.09801	0.00194822	0.0201934	Ups	12	35051636	35070011	-	zgc:112285
ENSDARG00000035852	627	5	0.69	11	1.18	8	1.04	22	2.37	18	2.03	36	3.66	15.8406	1.50329	0.486004	3.09316	0.00198036	0.0204592	Ups	7	52962632	52963493	-	cart3
ENSDARG00000100196	980	22	1.95	46	3.16	38	3.17	17	1.17	18	1.3	19	1.24	26.6753	-1.11478	0.360419	-3.09301	0.00198135	0.0204592	Down	22	1691293	1698178	+	znf1160
ENSDARG00000045904	2072	178	7.46	246	7.99	250	9.87	83	2.7	96	3.28	194	5.97	174.842	-1.03679	0.336079	-3.08496	0.00203578	0.0208554	Down	25	22274642	22278655	+	nr2e3
ENSDARG00000113016	648	11	1.47	21	2.18	17	2.15	8	0.83	2	0.22	5	0.49	10.7982	-1.84886	0.601292	-3.07482	0.00210629	0.0213836	Down	4	30718997	30724331	+	CU207245.1
ENSDARG00000042159	1010	6	0.52	8	0.53	6	0.49	17	1.13	20	1.4	30	1.89	13.8554	1.57764	0.513419	3.07282	0.00212047	0.0214578	Ups	8	32501405	32506569	-	RFESD
ENSDARG00000002193	1546	172	9.66	88	3.83	194	10.27	41	1.79	29	1.33	87	3.59	106.1	-1.77109	0.577447	-3.0671	0.00216147	0.0217144	Down	8	54076195	54077740	-	rho
ENSDARG00000086615	3534	14	0.34	26	0.49	20	0.46	11	0.21	4	0.08	7	0.13	13.7994	-1.58745	0.518242	-3.06314	0.00219026	0.0218883	Down	4	59766049	59778874	-	CR846087.1
ENSDARG00000056723	1215	76	5.43	83	4.6	82	5.52	43	2.39	10	0.58	35	1.84	56.1077	-1.62402	0.530729	-3.05997	0.00221359	0.0220303	Down	8	21383347	21393457	+	fhad1
ENSDARG00000096997	844	16	1.65	19	1.51	13	1.26	36	2.88	38	3.19	40	3.02	26.2556	1.09168	0.356809	3.05958	0.0022165	0.0220485	Ups	23	7171653	7217479	-	CR589876.1
ENSDARG00000104732	1839	20	0.94	21	0.77	18	0.8	48	1.76	38	1.46	46	1.6	31.0818	1.00158	0.32933	3.04127	0.00235579	0.0231272	Ups	18	14233553	14274803	-	mlycd
ENSDARG00000088423	4143	4	0.08	11	0.18	12	0.24	24	0.39	26	0.44	29	0.45	16.9936	1.40027	0.461298	3.03551	0.00240132	0.0234717	Ups	2	45479841	45550327	+	si:ch211-66k16.28
ENSDARG00000093608	1576	27	1.49	28	1.2	27	1.4	12	0.51	16	0.72	11	0.45	20.6052	-1.2311	0.406173	-3.03098	0.00243764	0.0237579	Down	24	27396989	27400630	-	ccl34b.1
ENSDARG00000038095	1154	19	1.43	15	0.87	22	1.56	37	2.16	41	2.52	51	2.82	30.0906	1.02793	0.340668	3.0174	0.00254951	0.0244896	Ups	3	26813058	26814953	+	socs1a
ENSDARG00000105301	1982	28	1.23	36	1.22	40	1.65	11	0.37	12	0.43	30	0.97	26.2936	-1.15295	0.382765	-3.01217	0.00259385	0.0247545	Down	12	1072486	1085227	-	sox8a
ENSDARG00000101189	4602	4	0.08	5	0.07	3	0.05	38	0.56	8	0.12	10	0.14	11.0779	2.09582	0.697709	3.00385	0.00266582	0.0252997	Ups	3	3573696	3578297	+	CR589947.2
ENSDARG00000058476	1972	19	0.84	28	0.96	14	0.58	100	3.42	109	3.91	32	1.03	49.346	1.8778	0.625537	3.0019	0.00268303	0.02541	Ups	10	42677891	42685512	-	stc1l
ENSDARG00000098122	1716	19	0.96	26	1.02	30	1.43	9	0.35	8	0.33	17	0.63	18.3449	-1.31221	0.439739	-2.98406	0.00284449	0.0264794	Down	3	7056679	7106678	-	BX005085.2
ENSDARG00000007788	5392	123	1.98	127	1.58	146	2.22	47	0.59	45	0.59	112	1.32	101.038	-1.15803	0.388106	-2.98381	0.00284685	0.0264794	Down	25	19609713	19666107	-	atp2b1b
ENSDARG00000092285	1179	10	0.74	15	0.86	12	0.83	27	1.54	34	2.04	33	1.78	21.1515	1.19256	0.399848	2.98253	0.00285876	0.026558	Ups	5	42022826	42071619	-	cenpv
ENSDARG00000107353	3920	87	1.93	101	1.73	124	2.59	25	0.43	34	0.61	80	1.3	76.0353	-1.36794	0.459287	-2.9784	0.00289756	0.0267501	Down	10	21511495	21521507	+	BX957322.3
ENSDARG00000092419	4203	8	0.17	7	0.11	7	0.14	37	0.59	16	0.27	18	0.27	15.1798	1.53866	0.521512	2.95038	0.00317379	0.0284783	Ups	22	24851227	24858050	-	vtg7
ENSDARG00000037588	1559	169	9.42	186	8.03	224	11.76	75	3.24	71	3.22	167	6.83	149.911	-1.08515	0.369524	-2.93661	0.00331819	0.0294895	Down	23	17655790	17657348	-	bhlhe23
ENSDARG00000104291	1257	22	1.52	9	0.48	20	1.3	4	0.21	7	0.39	7	0.36	12.0935	-1.70567	0.582633	-2.92751	0.00341685	0.0300971	Down	14	52520204	52521460	-	GPR151
ENSDARG00000076182	4445	2	0.04	2	0.03	5	0.09	10	0.15	20	0.32	13	0.19	8.37655	2.09571	0.718177	2.91811	0.00352166	0.030781	Ups	9	41218967	41247197	+	stat1b
ENSDARG00000096669	1050	15	1.24	38	2.43	17	1.32	8	0.51	7	0.47	14	0.85	16.2964	-1.40657	0.482169	-2.91718	0.00353215	0.0308461	Down	12	619669	628160	-	si:ch73-301j1.1
ENSDARG00000091972	1286	30	2.03	25	1.31	18	1.15	12	0.63	13	0.72	8	0.4	18.184	-1.30686	0.448011	-2.91702	0.00353394	0.0308461	Down	5	38726854	38736348	+	si:dkey-58f10.7
ENSDARG00000075697	1121	37	2.87	21	1.26	39	2.85	12	0.72	19	1.2	19	1.08	25.2924	-1.14815	0.395375	-2.90395	0.00368487	0.0318093	Down	15	38018301	38021883	+	si:ch73-380l3.2
ENSDARG00000093561	736	18	2.12	15	1.37	13	1.45	4	0.37	4	0.38	8	0.69	10.6229	-1.70641	0.58965	-2.89394	0.00380446	0.0325364	Down	20	15891961	15895108	+	BX571854.1
ENSDARG00000076900	1519	2	0.11	7	0.31	5	0.27	11	0.49	17	0.79	25	1.05	10.5456	1.766	0.612524	2.88316	0.00393711	0.0334308	Ups	1	144284	151998	+	prozb
ENSDARG00000098345	2077	24	1	14	0.45	27	1.06	7	0.23	12	0.41	9	0.28	16.1112	-1.40058	0.488185	-2.86895	0.00411831	0.0344207	Down	5	52509108	52569014	-	mamdc2a
ENSDARG00000098597	7550	35	0.4	37	0.33	27	0.29	13	0.12	8	0.08	30	0.25	25.1414	-1.14238	0.400163	-2.85478	0.00430671	0.0357591	Down	18	3022188	3037446	+	CU570791.3
ENSDARG00000023151	3098	364	10.2	475	10.31	368	9.72	1177	25.61	966	22.08	562	11.57	642.206	1.03736	0.364013	2.8498	0.0043747	0.0361919	Ups	1	53374454	53388914	+	ucp1
ENSDARG00000053953	912	6	0.57	6	0.44	8	0.72	22	1.63	20	1.55	20	1.4	13.2921	1.47229	0.516782	2.84896	0.00438619	0.0362555	Ups	3	57991074	57991985	+	myadml2
ENSDARG00000100106	703	45	5.56	22	2.11	21	2.44	85	8.15	119	11.98	69	6.26	59.2579	1.44889	0.508612	2.84872	0.00438961	0.0362689	Ups	12	43852970	43982343	-	CR385054.1
ENSDARG00000089750	1288	3	0.2	18	0.94	9	0.57	24	1.26	35	1.92	206	10.2	44.2769	2.97485	1.04694	2.84148	0.00449051	0.0368918	Ups	12	16919411	16923162	-	si:dkey-26g8.5
ENSDARG00000117407	4865	12	0.21	24	0.33	11	0.19	39	0.54	32	0.47	37	0.49	24.9627	1.06201	0.374579	2.83522	0.00457937	0.0374896	Ups	5	13603536	13616296	+	AL954191.2
ENSDARG00000030269	1642	8	0.42	18	0.74	6	0.3	24	0.99	32	1.38	28	1.09	18.5984	1.26007	0.44453	2.83461	0.00458818	0.0375267	Ups	9	34389976	34396264	-	grtp1b
ENSDARG00000092269	2083	169	7.05	150	4.84	276	10.84	29	0.94	41	1.39	126	3.86	135.431	-1.83569	0.647682	-2.83424	0.00459348	0.0375517	Down	10	9186651	9192450	-	si:dkeyp-41f9.4
ENSDARG00000093591	1020	19	1.62	22	1.45	20	1.6	9	0.59	8	0.56	10	0.63	14.9176	-1.33763	0.472654	-2.83003	0.00465438	0.0377932	Down	18	39937225	39938534	+	si:ch211-282k23.2
ENSDARG00000115610	5160	7	0.12	17	0.22	11	0.17	3	0.04	4	0.05	2	0.02	7.39302	-2.08334	0.737037	-2.82664	0.00470392	0.0380277	Down	2	53582357	53592532	-	ccl25a
ENSDARG00000103582	684	10	1.27	12	1.18	16	1.91	4	0.39	6	0.62	1	0.09	8.46172	-1.93428	0.692201	-2.79439	0.00519981	0.0408557	Down	22	2198323	2202703	+	znf1166
ENSDARG00000099573	222	9	3.52	3	0.91	8	2.95	13	3.95	19	6.06	35	10.05	13.935	1.53277	0.549128	2.79128	0.00524998	0.0410964	Ups	8	23122151	23122372	-	CR759927.3
ENSDARG00000057035	1193	9	0.66	16	0.9	25	1.71	38	2.15	56	3.32	26	1.39	27.8457	1.12449	0.403364	2.78778	0.00530699	0.0414305	Ups	10	24641229	24648231	-	stoml3b
ENSDARG00000105528	926	13	1.22	5	0.36	7	0.62	20	1.46	19	1.45	36	2.48	16.136	1.38174	0.496018	2.78566	0.00534188	0.0415747	Ups	7	41295974	41302753	+	si:dkey-86l18.10
ENSDARG00000057262	2176	6	0.24	9	0.28	7	0.26	22	0.68	23	0.75	19	0.56	13.9167	1.39479	0.501385	2.78188	0.00540454	0.0419173	Ups	9	23009608	23023288	+	si:dkey-91i10.3
ENSDARG00000009844	1121	12	0.93	7	0.42	3	0.22	15	0.9	23	1.45	31	1.76	14.6359	1.46089	0.525287	2.78113	0.00541694	0.0419974	Ups	20	43113465	43118411	+	dusp23a
ENSDARG00000039964	1497	20	1.16	19	0.85	33	1.8	8	0.36	9	0.43	17	0.72	18.0075	-1.26907	0.456417	-2.78051	0.00542738	0.0420165	Down	14	46449070	46451249	-	fgfbp2a
ENSDARG00000006588	2242	29	1.12	227	6.81	135	4.93	370	11.12	519	16.39	811	23.07	327.037	2.01393	0.724546	2.77957	0.00544312	0.0420669	Ups	1	45173421	45177401	-	zgc:111983
ENSDARG00000078859	800	37	4.02	54	4.54	22	2.25	29	2.44	7	0.62	21	1.67	28.4056	-1.12968	0.407397	-2.77291	0.00555579	0.0426816	Down	23	39606108	39607679	+	g0s2
ENSDARG00000071076	1781	10	0.49	19	0.72	22	1.01	43	1.63	32	1.27	39	1.4	26.7379	1.01039	0.364438	2.77246	0.00556351	0.0426922	Ups	25	3326885	3336587	+	ldhbb
ENSDARG00000062598	2433	1	0.04	2	0.06	4	0.13	5	0.14	13	0.38	20	0.52	7.04515	2.25784	0.816481	2.76533	0.00568656	0.0432546	Ups	14	16370063	16379843	-	ltc4s
ENSDARG00000078995	3197	13	0.35	11	0.23	14	0.36	3	0.06	6	0.13	3	0.06	8.65631	-1.83021	0.662875	-2.76102	0.00576216	0.0436703	Down	14	33049579	33068736	+	tex11
ENSDARG00000101998	621	14	1.96	25	2.71	13	1.71	3	0.33	7	0.8	10	1.03	11.9881	-1.52968	0.554196	-2.76018	0.00577692	0.0437267	Down	22	1641547	1644006	+	si:dkey-1b17.2
ENSDARG00000097160	7915	16	0.18	10	0.08	22	0.23	7	0.06	4	0.04	7	0.06	11.4406	-1.60381	0.581199	-2.75949	0.00578921	0.043777	Down	9	7240896	7257877	-	si:ch211-121j5.4
ENSDARG00000089806	1150	43	3.25	107	6.26	115	8.18	160	9.38	223	13.73	529	29.34	184.382	1.60637	0.582211	2.75908	0.00579635	0.0437983	Ups	12	16634442	16636627	-	si:dkey-239j18.3
ENSDARG00000043249	2946	12	0.35	4	0.09	12	0.33	31	0.71	36	0.87	15	0.32	18.2477	1.38126	0.500865	2.75775	0.00582009	0.0439285	Ups	21	45626136	45633317	+	irf1b
ENSDARG00000110288	5369	5	0.08	6	0.08	0	0	16	0.2	21	0.28	9	0.11	9.2455	1.93784	0.702954	2.75671	0.00583865	0.0440029	Ups	22	6764980	6777976	-	CT583625.5
ENSDARG00000094217	454	23	4.4	25	3.7	27	4.87	14	2.08	10	1.56	14	1.97	19.1464	-1.14599	0.416137	-2.75387	0.00588954	0.0442218	Down	21	25660613	25663451	+	si:dkey-17e16.15
ENSDARG00000092027	672	4	0.52	4	0.4	3	0.37	20	2.01	7	0.74	18	1.71	8.95523	1.86699	0.679746	2.7466	0.00602161	0.0449135	Ups	22	2778600	2782477	+	si:dkey-20i20.9
ENSDARG00000056374	2169	5	0.2	9	0.28	5	0.19	19	0.59	22	0.72	17	0.5	12.4163	1.47118	0.537153	2.73884	0.00616568	0.0456184	Ups	12	18445604	18454422	+	noxo1b
ENSDARG00000097918	328	10	2.65	7	1.44	15	3.74	4	0.82	0	0	4	0.78	6.96782	-2.19371	0.801456	-2.73715	0.00619731	0.0458189	Down	24	3509377	3534690	-	AL954666.1
ENSDARG00000096210	2840	17	0.52	5	0.12	15	0.43	2	0.05	5	0.12	4	0.09	8.51435	-1.96129	0.720051	-2.72382	0.00645314	0.0473129	Down	4	59362813	59371123	+	znf1050
ENSDARG00000105568	2215	27	1.06	28	0.85	30	1.11	18	0.55	14	0.45	14	0.4	22.2387	-1.04674	0.386474	-2.70843	0.00676016	0.0488387	Down	7	33151731	33155212	+	si:ch211-194p6.10
ENSDARG00000092489	1324	7	0.46	10	0.51	8	0.49	21	1.07	21	1.12	26	1.25	14.963	1.28646	0.47538	2.70616	0.00680654	0.0491211	Ups	18	29958653	29962234	-	si:ch73-103b9.2
